# Supplementary material for: A polymorph structure of copper(II) hydrogenphosphite dihydrate
Source: Acta Crystallogr Sect E Struct Rep Online. 2009 Mar 19;65(Pt 4):i28. doi: 10.1107/S1600536809009088 (PMC2968968; doi:10.1107/S1600536809009088)
Supplement: Supplementary file 2 [file e-65-00i28-Isup2.hkl]

# 
# h,k,l, Fc-squared, Fo-squared, sigma(Fo-squared) and status flag 
# 
data_I
_shelx_title ' sad in P2(1)/c' 
_shelx_refln_list_code          4 
_shelx_F_calc_maximum      165.53 
_exptl_crystal_F_000       356.00 
_reflns_d_resolution_high  0.7688 
 
loop_ 
 _symmetry_equiv_pos_as_xyz 
 'x, y, z' 
 '-x, y+1/2, -z+1/2' 
 '-x, -y, -z' 
 'x, -y-1/2, z-1/2' 
 
_cell_length_a     7.1294 
_cell_length_b     7.3346 
_cell_length_c     8.8313 
_cell_angle_alpha  90.000 
_cell_angle_beta  110.428 
_cell_angle_gamma  90.000 
 
_shelx_F_squared_multiplier     1.000 
 
loop_ 
 _refln_index_h 
 _refln_index_k 
 _refln_index_l 
 _refln_F_squared_calc 
 _refln_F_squared_meas 
 _refln_F_squared_sigma 
 _refln_observed_status 
   1   0   0     2721.14     2683.95    108.74 o 
   2   0   0     5799.50     5758.92     91.55 o 
   3   0   0     3803.78     3908.60     53.37 o 
   4   0   0      777.40      704.72     16.37 o 
   5   0   0       53.54       58.86      2.67 o 
   6   0   0     3983.49     3853.65     84.12 o 
   7   0   0     2984.32     2842.50     84.26 o 
   8   0   0      779.21      729.81     24.95 o 
   1   1   0        5.95       18.94      0.92 o 
   2   1   0     3160.43     3211.54     36.79 o 
   3   1   0      870.92      843.33     10.13 o 
   4   1   0      860.15      846.18     11.53 o 
   5   1   0      777.53      748.22     12.51 o 
   6   1   0      165.54      165.18      3.90 o 
   7   1   0      180.84      195.24     10.47 o 
   8   1   0      116.99      116.91      4.85 o 
   0   2   0      144.94      134.35      2.71 o 
   1   2   0     3061.47     3344.91     28.34 o 
   2   2   0     5436.29     5229.48     64.72 o 
   3   2   0     1649.65     1685.34     18.73 o 
   4   2   0    11299.80    11132.50    154.21 o 
   5   2   0     3770.88     3716.95     57.11 o 
   6   2   0       82.85       93.75      2.76 o 
   7   2   0      280.97      282.47      8.11 o 
   8   2   0       72.11       71.88      4.55 o 
   1   3   0      479.39      427.12      4.05 o 
   2   3   0     1542.61     1504.05     13.43 o 
   3   3   0      325.41      340.30      3.67 o 
   4   3   0        1.30        3.66      0.70 o 
   5   3   0     1257.95     1257.75     17.28 o 
   6   3   0      301.86      300.44      6.12 o 
   7   3   0      244.05      247.08     12.40 o 
   8   3   0      447.04      471.06     18.28 o 
   0   4   0     9671.12    10173.92    208.85 o 
   1   4   0       57.90       49.96      1.04 o 
   2   4   0      629.41      599.75      5.91 o 
   3   4   0      562.53      556.16      5.81 o 
   4   4   0      233.25      244.97      3.40 o 
   5   4   0       24.43       30.25      1.13 o 
   6   4   0      526.66      525.73     13.90 o 
   7   4   0     1036.35     1007.89     33.45 o 
   1   5   0     4916.20     5038.73     49.42 o 
   2   5   0      104.98      107.23      1.70 o 
   3   5   0     2830.51     2833.01     30.03 o 
   4   5   0      595.19      602.07     10.53 o 
   5   5   0      318.47      337.15      8.09 o 
   6   5   0      562.44      545.11     19.78 o 
   7   5   0      413.96      400.96     16.17 o 
   0   6   0      980.75      986.72     14.79 o 
   1   6   0        6.09        7.58      0.63 o 
   2   6   0      711.14      711.09      8.30 o 
   3   6   0      318.02      319.23      4.69 o 
   4   6   0      964.20      959.86     16.18 o 
   5   6   0      134.60      137.87      4.66 o 
   6   6   0      145.79      152.15      8.43 o 
   1   7   0     1612.75     1580.99     18.79 o 
   2   7   0      157.48      164.18      2.72 o 
   3   7   0     1749.97     1722.55     25.23 o 
   4   7   0      316.77      339.56      7.07 o 
   5   7   0      737.34      758.21     13.61 o 
   0   8   0       98.83       99.82      3.41 o 
   1   8   0       27.13       27.89      1.25 o 
   2   8   0       83.99       83.35      2.27 o 
   3   8   0        2.18        8.34      1.66 o 
   4   8   0      156.28      163.00      5.31 o 
   1   9   0      889.97      864.97     14.67 o 
   2   9   0      156.93      142.14      3.45 o 
  -8   1   1       12.56       42.19      4.25 o 
  -7   1   1     2906.51     2718.75     57.05 o 
  -6   1   1      118.10      117.45      3.09 o 
  -5   1   1     2431.37     2362.07     36.67 o 
  -4   1   1     3117.83     3160.63     35.43 o 
  -3   1   1     3391.73     3188.36     31.90 o 
  -2   1   1     2498.59     2473.51     23.60 o 
  -1   1   1     5296.38     5227.64    113.82 o 
   0   1   1    11425.87    12033.45    377.27 o 
   1   1   1     1525.76     1546.93     19.15 o 
   2   1   1    18924.83    19230.82    312.13 o 
   3   1   1       24.01       26.16      1.27 o 
   4   1   1     2876.70     2851.86     37.29 o 
   5   1   1      444.01      447.87      8.11 o 
   6   1   1     2423.11     2390.80     37.67 o 
   7   1   1       31.81       31.86      2.48 o 
   8   1   1      910.27      938.22     21.99 o 
  -8   2   1      386.79      368.72     10.28 o 
  -7   2   1        1.67        7.09      1.46 o 
  -6   2   1       95.89       90.35      2.65 o 
  -5   2   1      309.84      320.27      6.01 o 
  -4   2   1     1304.85     1303.57     14.71 o 
  -3   2   1       50.13       69.38      1.03 o 
  -2   2   1     1262.85     1280.55     11.81 o 
  -1   2   1     1641.92     1609.53     18.12 o 
   0   2   1       90.33       88.42      1.50 o 
   1   2   1       57.66       83.10      1.19 o 
   2   2   1      823.86      867.49      9.84 o 
   3   2   1       58.90       53.66      1.04 o 
   4   2   1      447.34      492.67      7.20 o 
   5   2   1      433.54      466.40      8.41 o 
   6   2   1      180.79      187.73      4.40 o 
   7   2   1        3.07        5.53      2.64 o 
   8   2   1       16.02       14.95      3.33 o 
  -8   3   1        5.46        6.84      1.79 o 
  -7   3   1      943.40      928.55     32.00 o 
  -6   3   1       62.43       59.00      2.17 o 
  -5   3   1     1789.24     1786.89     21.27 o 
  -4   3   1      185.54      175.75      2.55 o 
  -3   3   1    10095.55    10306.52     91.00 o 
  -2   3   1     4714.54     4760.63     43.25 o 
  -1   3   1     1305.66     1262.38     13.46 o 
   0   3   1     1039.15      907.13      9.57 o 
   1   3   1        9.42       14.19      0.59 o 
   2   3   1      452.27      374.00      3.96 o 
   3   3   1     2863.37     3011.82     34.02 o 
   4   3   1     3285.29     3404.63     45.29 o 
   5   3   1       22.33       25.41      1.40 o 
   6   3   1     2793.93     2795.08     63.01 o 
   7   3   1      284.20      283.17     12.29 o 
  -8   4   1       71.72       59.66      5.41 o 
  -7   4   1      197.78      215.37      5.65 o 
  -6   4   1     1472.45     1561.59     24.55 o 
  -5   4   1     1087.98     1104.12     13.45 o 
  -4   4   1     1305.03     1332.01     14.96 o 
  -3   4   1     1369.61     1407.60     12.51 o 
  -2   4   1      374.95      391.85      3.97 o 
  -1   4   1      345.70      357.59      4.13 o 
   0   4   1     2736.09     2788.25     34.87 o 
   1   4   1     2649.59     2655.65     25.86 o 
   2   4   1       49.08       63.00      2.32 o 
   3   4   1     3326.51     3386.03     37.52 o 
   4   4   1      292.22      317.18      5.80 o 
   5   4   1      365.22      373.82      7.69 o 
   6   4   1       71.55       72.00      5.41 o 
   7   4   1      820.32      841.37     29.09 o 
  -7   5   1     1258.26     1256.00     40.44 o 
  -6   5   1        3.23        9.19      2.41 o 
  -5   5   1     1086.22     1146.12     20.39 o 
  -4   5   1      797.71      848.97     11.35 o 
  -3   5   1        8.26        8.13      0.54 o 
  -2   5   1        8.15       12.51      0.93 o 
  -1   5   1     1451.75     1447.89     16.03 o 
   0   5   1     1330.40     1334.27     14.89 o 
   1   5   1     2535.86     2443.67     28.57 o 
   2   5   1     5614.97     5770.05     66.14 o 
   3   5   1      119.85      127.61      2.49 o 
   4   5   1       45.64       49.97      2.57 o 
   5   5   1      120.07      127.75      4.44 o 
   6   5   1       59.33       61.95      5.30 o 
   7   5   1      146.82      158.93      9.23 o 
  -6   6   1      219.25      213.03      9.95 o 
  -5   6   1       18.34       21.68      2.08 o 
  -4   6   1      944.19      940.52     15.80 o 
  -3   6   1       52.77       57.15      1.60 o 
  -2   6   1     1813.12     1827.69     18.58 o 
  -1   6   1     5894.40     5887.42     61.74 o 
   0   6   1      206.36      205.09      3.05 o 
   1   6   1     2313.23     2259.08     26.82 o 
   2   6   1       77.45       82.13      1.86 o 
   3   6   1     1305.66     1328.88     27.16 o 
   4   6   1      171.08      174.12      4.33 o 
   5   6   1     1841.39     1894.77     34.77 o 
   6   6   1      638.34      666.78     24.24 o 
  -6   7   1      139.90      145.29      8.19 o 
  -5   7   1       28.04       29.55      1.93 o 
  -4   7   1        3.06        5.56      0.94 o 
  -3   7   1     1251.59     1218.63     20.91 o 
  -2   7   1      911.03      876.80     10.94 o 
  -1   7   1       63.63       63.55      1.65 o 
   0   7   1      548.91      516.34      6.51 o 
   1   7   1      612.41      581.52      7.19 o 
   2   7   1       28.24       29.92      1.91 o 
   3   7   1      253.09      258.77      5.97 o 
   4   7   1      693.59      689.83     12.50 o 
  -4   8   1     1841.80     1791.73     34.42 o 
  -3   8   1     1056.50     1039.02     20.95 o 
  -2   8   1      178.95      181.10      3.51 o 
  -1   8   1       97.20      101.38      2.32 o 
   0   8   1     1197.24     1155.99     14.28 o 
   1   8   1      612.59      615.69      8.78 o 
   2   8   1       95.54       91.63      2.42 o 
   3   8   1     1908.61     1877.03     30.55 o 
   4   8   1       56.45       66.27      3.14 o 
  -3   9   1      292.94      298.58      8.15 o 
  -2   9   1       68.22       69.17      2.37 o 
  -1   9   1        9.97        9.42      1.18 o 
   0   9   1       25.70       27.58      1.58 o 
   1   9   1      340.78      333.71      6.02 o 
   2   9   1      290.59      294.56      9.51 o 
  -9   0   2      869.75      810.73     27.93 o 
  -8   0   2       68.75       67.04      4.95 o 
  -7   0   2      923.72      877.43     21.25 o 
  -6   0   2      478.24      492.23     12.57 o 
  -5   0   2     5864.83     5580.88    120.32 o 
  -4   0   2      232.28      225.36      5.05 o 
  -3   0   2      831.33      604.48     14.51 o 
  -2   0   2     5773.82     5706.83    190.57 o 
  -1   0   2     1700.72     1600.64     25.33 o 
   0   0   2        7.72       11.85      1.84 o 
   1   0   2    10220.61    11208.89    182.94 o 
   2   0   2     8379.44     8740.23    142.18 o 
   3   0   2     6287.66     6396.56    103.86 o 
   4   0   2     7270.16     7397.39    158.37 o 
   5   0   2      579.72      565.36     14.17 o 
   6   0   2      468.62      483.28     16.83 o 
   7   0   2       49.25       44.89      4.03 o 
  -9   1   2      232.83      217.11      7.44 o 
  -8   1   2      449.21      439.04     11.66 o 
  -7   1   2      198.88      193.08      5.17 o 
  -6   1   2     1716.71     1619.83     25.91 o 
  -5   1   2      117.47      114.60      2.80 o 
  -4   1   2      283.50      305.16      3.71 o 
  -3   1   2     1686.86     1685.18     15.88 o 
  -2   1   2       16.64       26.69      0.53 o 
  -1   1   2      110.81      132.28      2.18 o 
   0   1   2     4701.76     4950.10    261.64 o 
   1   1   2     2962.06     3038.06     35.03 o 
   2   1   2      481.51      551.43      6.78 o 
   3   1   2      171.72      186.49      2.56 o 
   4   1   2      256.46      262.37      4.28 o 
   5   1   2      110.08      114.11      3.03 o 
   6   1   2      233.73      237.68      6.91 o 
   7   1   2      316.44      313.27      8.82 o 
  -8   2   2     1410.99     1313.04     29.48 o 
  -7   2   2     1327.69     1281.24     23.96 o 
  -6   2   2        2.34        5.77      0.89 o 
  -5   2   2     3665.33     3525.45     49.73 o 
  -4   2   2      179.39      201.33      2.64 o 
  -3   2   2     6187.99     6350.40     59.98 o 
  -2   2   2      211.80      238.53      2.89 o 
  -1   2   2    27398.74    25628.11    974.38 o 
   0   2   2     1119.86     1114.45     14.84 o 
   1   2   2      249.11      167.74      2.70 o 
   2   2   2     2983.47     2926.56     37.00 o 
   3   2   2      311.91      295.99      3.83 o 
   4   2   2      291.99      313.41      4.99 o 
   5   2   2     2567.72     2629.99     41.09 o 
   6   2   2     2923.30     2929.19     61.13 o 
   7   2   2      147.49      143.74      7.85 o 
  -8   3   2       56.18       58.03      3.50 o 
  -7   3   2       68.65       65.88      2.87 o 
  -6   3   2        3.68        4.83      0.90 o 
  -5   3   2      971.32      970.27     10.60 o 
  -4   3   2     5140.95     5182.69     56.69 o 
  -3   3   2      252.49      261.16      3.12 o 
  -2   3   2     5181.51     5457.56     53.97 o 
  -1   3   2      519.33      505.58      6.15 o 
   0   3   2      125.15      113.11      1.99 o 
   1   3   2      273.38      293.11      3.89 o 
   2   3   2     1546.66     1535.27     17.26 o 
   3   3   2      658.47      652.73      7.82 o 
   4   3   2      352.79      354.36      6.37 o 
   5   3   2     1571.71     1600.82     30.57 o 
   6   3   2        9.74        8.39      2.53 o 
   7   3   2       19.52       18.74      3.45 o 
  -8   4   2       48.02       53.60      2.90 o 
  -7   4   2      488.39      490.94     10.34 o 
  -6   4   2      551.40      573.57     10.12 o 
  -5   4   2     2917.63     2960.65     34.30 o 
  -4   4   2     1036.85     1051.33     12.03 o 
  -3   4   2     3212.26     3244.09     34.22 o 
  -2   4   2     1240.79     1310.96     14.26 o 
  -1   4   2     2415.28     2451.76     30.35 o 
   0   4   2       11.29        7.09      0.59 o 
   1   4   2     3232.13     3183.47     32.84 o 
   2   4   2      685.32      686.74      8.96 o 
   3   4   2     4796.27     4780.96     60.55 o 
   4   4   2     1698.68     1728.80     26.45 o 
   5   4   2       10.72       15.17      1.99 o 
   6   4   2      280.71      288.63     12.64 o 
   7   4   2        0.38        0.11      2.41 o 
  -7   5   2      323.66      318.87     13.23 o 
  -6   5   2     1737.18     1754.08     30.91 o 
  -5   5   2      176.67      167.65      3.53 o 
  -4   5   2      195.78      197.42      3.17 o 
  -3   5   2        9.31       12.04      0.68 o 
  -2   5   2      515.63      501.59      6.88 o 
  -1   5   2        7.24        7.19      0.60 o 
   0   5   2     3443.01     3481.02     40.45 o 
   1   5   2     3424.46     3403.69     39.63 o 
   2   5   2      858.38      868.14     11.58 o 
   3   5   2     1090.59     1070.49     30.86 o 
   4   5   2        4.86        8.81      1.42 o 
   5   5   2      409.60      430.28     10.52 o 
   6   5   2       78.50       83.98      6.34 o 
  -7   6   2      248.65      241.38     11.00 o 
  -6   6   2       25.47       25.19      3.22 o 
  -5   6   2      435.99      443.73      8.44 o 
  -4   6   2       50.70       50.64      1.42 o 
  -3   6   2       75.14       79.07      1.63 o 
  -2   6   2        1.52        1.76      0.54 o 
  -1   6   2     1530.08     1533.80     18.49 o 
   0   6   2       47.30       47.02      1.54 o 
   1   6   2      290.38      289.79      4.87 o 
   2   6   2      940.89      920.12     12.44 o 
   3   6   2        5.93        8.88      1.90 o 
   4   6   2      127.00      120.23      4.52 o 
   5   6   2       79.92       89.94      5.47 o 
   6   6   2      262.41      267.40     12.97 o 
  -6   7   2      405.45      404.28     13.84 o 
  -5   7   2      161.31      154.25      4.94 o 
  -4   7   2     2100.65     2043.37     39.25 o 
  -3   7   2       15.90       18.84      1.19 o 
  -2   7   2     2382.61     2360.61     25.59 o 
  -1   7   2      357.97      356.14      4.87 o 
   0   7   2      801.01      821.57     10.72 o 
   1   7   2      371.81      372.62      5.57 o 
   2   7   2      915.36      922.07     14.30 o 
   3   7   2      479.44      496.66     12.01 o 
   4   7   2      319.60      309.80      8.61 o 
   5   7   2     1141.48     1154.93     20.26 o 
  -5   8   2       21.21       18.38      3.39 o 
  -4   8   2        1.25        5.92      1.54 o 
  -3   8   2        3.33       12.34      1.78 o 
  -2   8   2       55.51       48.95      1.91 o 
  -1   8   2       32.46       32.45      1.48 o 
   0   8   2       24.10       23.00      1.20 o 
   1   8   2        5.12        6.06      0.89 o 
   2   8   2       32.63       34.78      1.58 o 
   3   8   2        9.84       11.55      2.10 o 
  -3   9   2        0.21        0.52      1.46 o 
  -2   9   2     1455.57     1420.21     19.70 o 
  -1   9   2      102.97      103.78      2.94 o 
   0   9   2      794.22      784.69     11.78 o 
   1   9   2      174.74      176.29      3.96 o 
  -9   1   3       33.93       32.79      3.39 o 
  -8   1   3     1834.17     1704.07     37.33 o 
  -7   1   3      308.04      297.80      7.07 o 
  -6   1   3     1494.66     1405.69     22.70 o 
  -5   1   3     1969.90     1822.24     31.91 o 
  -4   1   3     1994.62     1962.84     20.81 o 
  -3   1   3     2955.94     2811.19     32.26 o 
  -2   1   3     1337.42     1319.44     16.30 o 
  -1   1   3     3363.67     3107.98     40.40 o 
   0   1   3        9.06       27.49      2.53 o 
   1   1   3     8842.12     9090.08    104.14 o 
   2   1   3       32.31       34.68      0.92 o 
   3   1   3     2467.08     2495.73     29.14 o 
   4   1   3     1106.30     1147.41     15.84 o 
   5   1   3     1733.72     1781.08     28.50 o 
   6   1   3      433.82      460.77     11.58 o 
   7   1   3       69.46       74.28      5.53 o 
  -9   2   3       43.47       44.77      3.38 o 
  -8   2   3       30.02       31.47      2.60 o 
  -7   2   3      316.00      330.19      7.67 o 
  -6   2   3      517.40      496.27      9.03 o 
  -5   2   3      813.35      814.54     10.12 o 
  -4   2   3     1393.02     1396.50     14.27 o 
  -3   2   3      105.96      112.55      1.67 o 
  -2   2   3     1531.08     1642.41     19.18 o 
  -1   2   3       43.90       36.34      1.17 o 
   0   2   3     1685.08     1746.59     39.21 o 
   1   2   3       15.41       20.73      1.82 o 
   2   2   3     2429.38     2479.65     28.91 o 
   3   2   3       64.49       74.42      1.53 o 
   4   2   3      554.63      558.67      9.87 o 
   5   2   3       18.85       22.09      1.92 o 
   6   2   3      181.30      193.30      9.13 o 
   7   2   3       76.94       79.37      5.99 o 
  -8   3   3      772.90      759.94     21.36 o 
  -7   3   3       47.01       52.16      2.21 o 
  -6   3   3     1338.21     1360.08     19.59 o 
  -5   3   3     2104.28     2140.78     23.59 o 
  -4   3   3     1635.84     1604.30     20.20 o 
  -3   3   3     6195.98     6310.24     70.49 o 
  -2   3   3     1117.36     1194.75     12.97 o 
  -1   3   3     8099.32     8628.73    146.06 o 
   0   3   3       43.78       36.10      1.30 o 
   1   3   3     7260.64     7415.17    147.48 o 
   2   3   3       90.41       87.24      1.92 o 
   3   3   3     1188.72     1160.23     18.17 o 
   4   3   3      665.40      671.75     11.19 o 
   5   3   3     1519.30     1505.17     29.14 o 
   6   3   3       44.37       41.66      4.60 o 
   7   3   3      907.65      962.40     32.91 o 
  -8   4   3      135.10      154.81      5.37 o 
  -7   4   3      135.61      133.84      4.17 o 
  -6   4   3      110.72      111.92      3.15 o 
  -5   4   3      250.23      250.97      4.14 o 
  -4   4   3      101.55      104.51      2.22 o 
  -3   4   3     1138.63     1151.50     12.72 o 
  -2   4   3     4506.94     4584.79     68.37 o 
  -1   4   3      219.49      200.89      3.64 o 
   0   4   3     1473.31     1472.78     18.52 o 
   1   4   3      118.20      112.10      2.32 o 
   2   4   3      200.13      194.03      3.44 o 
   3   4   3        0.41        2.76      0.64 o 
   4   4   3      961.48     1022.05     16.36 o 
   5   4   3      462.63      468.12     17.86 o 
   6   4   3      288.20      298.22     13.33 o 
  -7   5   3      798.61      809.87     15.82 o 
  -6   5   3       88.03       89.56      3.29 o 
  -5   5   3      343.28      338.99      5.39 o 
  -4   5   3      959.19      960.10     12.78 o 
  -3   5   3      736.33      740.03      9.30 o 
  -2   5   3      353.52      344.98      6.96 o 
  -1   5   3     1635.63     1596.86     20.35 o 
   0   5   3      374.99      368.17      5.24 o 
   1   5   3     1194.90     1157.06     15.16 o 
   2   5   3      183.04      193.26      4.82 o 
   3   5   3     1525.09     1559.69     31.71 o 
   4   5   3       71.17       76.04      3.43 o 
   5   5   3     1285.24     1350.06     43.76 o 
   6   5   3      481.35      559.49     21.68 o 
  -7   6   3     1348.82     1385.05     43.72 o 
  -6   6   3      736.94      755.78     14.80 o 
  -5   6   3     1679.67     1673.28     24.03 o 
  -4   6   3     1671.89     1664.54     22.06 o 
  -3   6   3       87.08       78.26      1.85 o 
  -2   6   3       31.92       40.69      3.00 o 
  -1   6   3      520.24      529.15      7.21 o 
   0   6   3     1003.06      975.14     12.36 o 
   1   6   3       88.43       86.60      3.78 o 
   2   6   3     4302.57     4363.44     61.41 o 
   3   6   3      786.31      802.16     17.82 o 
   4   6   3      202.06      204.85      7.46 o 
   5   6   3       62.25       63.31      3.54 o 
  -6   7   3      355.37      363.30     18.06 o 
  -5   7   3      362.18      354.96      8.75 o 
  -4   7   3       43.99       47.48      1.85 o 
  -3   7   3      107.44      104.56      2.21 o 
  -2   7   3        2.65        3.90      1.13 o 
  -1   7   3       19.13       17.45      1.08 o 
   0   7   3      721.93      715.78     10.89 o 
   1   7   3      622.46      644.51      9.40 o 
   2   7   3      120.46      126.10      3.66 o 
   3   7   3       13.18       12.85      2.30 o 
   4   7   3      307.96      329.02     15.37 o 
  -5   8   3      280.95      262.86      7.37 o 
  -4   8   3      113.64      120.47      4.48 o 
  -3   8   3     1697.50     1667.90     32.23 o 
  -2   8   3     5256.19     5189.69     62.74 o 
  -1   8   3       10.89        9.02      1.19 o 
   0   8   3     1702.45     1653.17     23.20 o 
   1   8   3      228.99      223.92      4.37 o 
   2   8   3       97.95      108.58      4.70 o 
   3   8   3       95.39      103.06      4.73 o 
  -2   9   3       24.00       24.29      1.61 o 
  -1   9   3      109.57      102.43      2.92 o 
   0   9   3      441.80      438.94      7.44 o 
  -9   0   4     1516.01     1361.21     43.82 o 
  -8   0   4     1837.10     1715.74     53.17 o 
  -7   0   4       30.62       23.04      2.18 o 
  -6   0   4    10141.01     9523.45    204.58 o 
  -5   0   4      895.22      825.95     25.98 o 
  -4   0   4     2149.55     2192.41     49.00 o 
  -3   0   4      313.16      311.17      5.18 o 
  -2   0   4     5768.21     5118.58    151.29 o 
  -1   0   4      234.82      342.52      7.39 o 
   0   0   4     2501.56     2464.16     46.94 o 
   1   0   4     6594.81     6765.18    110.06 o 
   2   0   4      855.58      885.66     15.42 o 
   3   0   4     2410.35     2424.13     40.39 o 
   4   0   4      697.50      754.67     18.37 o 
   5   0   4     1329.42     1362.19     41.72 o 
   6   0   4        2.77        4.48      2.07 o 
  -9   1   4       10.62       12.38      2.06 o 
  -8   1   4      393.03      361.47     10.08 o 
  -7   1   4      176.67      159.42      4.60 o 
  -6   1   4       90.71       91.23      3.05 o 
  -5   1   4     1483.64     1480.45     31.53 o 
  -4   1   4      217.79      220.38      3.32 o 
  -3   1   4     1093.10     1136.41     14.28 o 
  -2   1   4     1587.17     1636.32     18.63 o 
  -1   1   4     2815.38     3009.76     37.18 o 
   0   1   4       58.55       45.83      1.25 o 
   1   1   4       13.43       11.14      0.62 o 
   2   1   4      423.66      445.37      5.87 o 
   3   1   4      602.60      599.01      8.03 o 
   4   1   4     1800.58     1863.72     25.30 o 
   5   1   4      212.87      226.94      9.73 o 
   6   1   4       26.37       24.04      3.22 o 
  -9   2   4       28.24       24.84      2.68 o 
  -8   2   4      631.03      587.67     14.88 o 
  -7   2   4        0.66        1.85      1.16 o 
  -6   2   4     1041.06     1047.02     19.08 o 
  -5   2   4      664.96      668.15     11.13 o 
  -4   2   4     4183.53     4068.81     54.72 o 
  -3   2   4     5304.94     5161.31    139.15 o 
  -2   2   4     6502.12     6333.77    207.62 o 
  -1   2   4     4458.45     4494.66     54.34 o 
   0   2   4     1358.60     1323.19     20.77 o 
   1   2   4     2167.81     2176.75     28.23 o 
   2   2   4     1573.06     1538.57     20.20 o 
   3   2   4     3079.51     3054.55     39.20 o 
   4   2   4       98.89       93.10      2.80 o 
   5   2   4     1264.07     1286.62     40.63 o 
   6   2   4      166.58      172.71      8.78 o 
  -8   3   4      159.24      162.42      4.97 o 
  -7   3   4     1192.42     1163.09     21.44 o 
  -6   3   4      382.11      370.88      8.00 o 
  -5   3   4       11.04       13.97      1.00 o 
  -4   3   4       51.82       50.49      1.35 o 
  -3   3   4      439.41      447.95      5.94 o 
  -2   3   4      211.86      193.17      4.37 o 
  -1   3   4     4640.07     4687.05     73.14 o 
   0   3   4     5243.34     5376.16    103.75 o 
   1   3   4       48.28       42.03      1.40 o 
   2   3   4      435.21      423.18      6.40 o 
   3   3   4      393.92      379.13      5.91 o 
   4   3   4       11.49       20.52      2.56 o 
   5   3   4      159.52      161.86      8.55 o 
   6   3   4      896.94      903.03     30.81 o 
  -8   4   4      845.07      875.92     17.27 o 
  -7   4   4      220.37      227.04      5.96 o 
  -6   4   4     2349.06     2341.81     40.59 o 
  -5   4   4      658.53      666.14      9.30 o 
  -4   4   4      411.51      438.80      6.44 o 
  -3   4   4      269.86      266.90      3.61 o 
  -2   4   4     2921.40     3003.56     36.95 o 
  -1   4   4     1100.05     1093.05     17.73 o 
   0   4   4      298.36      310.91      5.45 o 
   1   4   4     4796.45     4902.08     62.34 o 
   2   4   4        1.33        7.09      1.89 o 
   3   4   4      915.75      911.07     14.87 o 
   4   4   4      243.86      256.17      6.14 o 
   5   4   4     1004.58     1016.41     34.15 o 
   6   4   4        0.46        4.48      2.87 o 
  -7   5   4      515.19      554.60     18.58 o 
  -6   5   4      185.97      185.97      5.12 o 
  -5   5   4     3289.35     3361.35     46.03 o 
  -4   5   4      289.07      283.48      5.27 o 
  -3   5   4     1757.61     1818.68     23.22 o 
  -2   5   4      398.64      422.77      6.85 o 
  -1   5   4       40.90       39.98      1.51 o 
   0   5   4       35.55       32.96      1.69 o 
   1   5   4     1631.32     1656.47     26.54 o 
   2   5   4     1009.81     1016.32     17.06 o 
   3   5   4      339.96      325.69      8.60 o 
   4   5   4     1836.47     1830.80     37.17 o 
   5   5   4       52.71       54.22      5.64 o 
  -7   6   4       51.75       55.33      4.43 o 
  -6   6   4      456.38      454.52      9.52 o 
  -5   6   4       35.68       37.89      1.50 o 
  -4   6   4      517.93      507.31      9.54 o 
  -3   6   4      653.67      645.76      9.25 o 
  -2   6   4      298.93      291.81      4.89 o 
  -1   6   4       28.33       31.18      1.39 o 
   0   6   4      240.17      233.73      4.81 o 
   1   6   4       92.59       93.65      2.78 o 
   2   6   4      525.63      521.07      9.85 o 
   3   6   4      411.88      431.54     10.99 o 
   4   6   4       19.17       24.99      4.02 o 
  -6   7   4        9.60        9.59      1.75 o 
  -5   7   4      700.85      679.99     12.52 o 
  -4   7   4       51.50       51.63      2.42 o 
  -3   7   4     1611.73     1551.45     20.27 o 
  -2   7   4      471.47      468.85      6.84 o 
  -1   7   4     1216.04     1216.99     15.39 o 
   0   7   4     1755.28     1739.55     22.77 o 
   1   7   4      296.84      303.11      6.06 o 
   2   7   4      587.79      602.94     11.34 o 
   3   7   4       10.03       12.67      2.05 o 
  -4   8   4       35.23       37.18      2.60 o 
  -3   8   4        0.19        5.11      2.72 o 
  -2   8   4      115.28      111.66      3.19 o 
  -1   8   4        0.47        2.99      1.46 o 
   0   8   4        5.47        6.65      1.18 o 
   1   8   4       15.93       18.05      1.79 o 
   2   8   4       26.68       29.14      2.72 o 
  -9   1   5      717.28      671.97     17.09 o 
  -8   1   5      392.38      369.60     10.41 o 
  -7   1   5     1251.78     1155.75     30.23 o 
  -6   1   5     3214.94     3018.22     51.37 o 
  -5   1   5      822.89      810.30     12.58 o 
  -4   1   5     7734.52     7598.44    117.06 o 
  -3   1   5       27.75       36.74      1.70 o 
  -2   1   5     4103.08     4115.11     65.06 o 
  -1   1   5      215.03      224.22      3.79 o 
   0   1   5     6249.99     6196.42    120.55 o 
   1   1   5       63.19       59.96      1.47 o 
   2   1   5     2545.97     2507.47     29.49 o 
   3   1   5     2002.65     1989.63     26.02 o 
   4   1   5     1344.18     1377.73     36.73 o 
   5   1   5      543.55      561.54     19.65 o 
   6   1   5      122.70      140.49      7.73 o 
  -9   2   5       30.33       33.89      2.49 o 
  -8   2   5        2.06        2.71      1.19 o 
  -7   2   5      180.42      176.63      4.91 o 
  -6   2   5       76.95       74.92      2.78 o 
  -5   2   5        3.51        4.08      0.69 o 
  -4   2   5      137.12      131.94      2.43 o 
  -3   2   5      642.36      643.38      7.93 o 
  -2   2   5        1.69        3.22      0.41 o 
  -1   2   5      457.23      470.88      7.11 o 
   0   2   5     1262.99     1208.66     19.32 o 
   1   2   5       67.13       71.46      3.49 o 
   2   2   5      138.00      131.90      2.75 o 
   3   2   5       71.89       76.54      2.00 o 
   4   2   5       85.05       92.99      3.12 o 
   5   2   5      103.78      113.69      6.92 o 
   6   2   5      332.98      346.55     14.51 o 
  -8   3   5     1402.80     1345.56     28.75 o 
  -7   3   5        3.67        4.25      1.22 o 
  -6   3   5      431.91      442.48      9.33 o 
  -5   3   5       45.57       48.21      1.74 o 
  -4   3   5      454.28      456.86      7.85 o 
  -3   3   5      680.80      677.05     10.28 o 
  -2   3   5     4921.36     4835.18    105.48 o 
  -1   3   5     1555.89     1485.35     23.51 o 
   0   3   5     4179.43     4142.11     63.13 o 
   1   3   5      865.33      867.89     13.64 o 
   2   3   5      107.66      109.61      2.69 o 
   3   3   5      504.94      503.29      7.68 o 
   4   3   5      692.62      726.40     15.96 o 
   5   3   5      657.79      672.73     24.04 o 
  -8   4   5      451.96      459.47     10.34 o 
  -7   4   5      398.29      404.05      9.08 o 
  -6   4   5     1188.57     1210.57     22.20 o 
  -5   4   5     1952.60     2039.06     29.57 o 
  -4   4   5      219.95      216.58      4.17 o 
  -3   4   5      621.92      632.23      9.80 o 
  -2   4   5        1.09        1.16      0.67 o 
  -1   4   5     1021.58     1037.95     17.09 o 
   0   4   5      140.56      134.61      3.08 o 
   1   4   5     3889.08     3899.83     50.11 o 
   2   4   5      835.47      846.35     12.04 o 
   3   4   5      205.06      198.22      4.62 o 
   4   4   5      367.08      377.13     14.13 o 
   5   4   5       23.21       26.68      4.26 o 
  -7   5   5      704.30      759.93     19.01 o 
  -6   5   5     1519.22     1548.03     26.68 o 
  -5   5   5       83.34       81.78      3.04 o 
  -4   5   5     2636.11     2862.93     94.41 o 
  -3   5   5      294.49      289.05      5.46 o 
  -2   5   5       14.41       19.42      1.39 o 
  -1   5   5       72.31       68.34      2.41 o 
   0   5   5      813.18      831.42     14.34 o 
   1   5   5       32.72       34.49      1.88 o 
   2   5   5      778.33      795.98     13.96 o 
   3   5   5     1341.41     1303.51     29.15 o 
   4   5   5      118.16      116.52      5.42 o 
  -7   6   5      833.85      862.10     30.13 o 
  -6   6   5       97.43       91.27      2.91 o 
  -5   6   5      572.95      569.26      9.55 o 
  -4   6   5      922.53      916.93     15.88 o 
  -3   6   5     4369.88     4401.54     57.86 o 
  -2   6   5        1.21        2.01      0.97 o 
  -1   6   5     1747.07     1738.65     28.11 o 
   0   6   5      789.66      781.38     13.83 o 
   1   6   5       88.40       94.27      4.12 o 
   2   6   5        5.86        9.78      1.38 o 
   3   6   5     1583.17     1621.37     33.70 o 
   4   6   5      354.13      355.20      9.88 o 
  -5   7   5      103.76      107.58      3.58 o 
  -4   7   5        6.60        6.08      1.30 o 
  -3   7   5      299.19      295.70      5.57 o 
  -2   7   5     1350.22     1336.91     22.26 o 
  -1   7   5      332.30      331.07      6.52 o 
   0   7   5      313.12      301.73      6.14 o 
   1   7   5       11.76       12.17      1.52 o 
   2   7   5       28.75       33.24      2.87 o 
   3   7   5       56.26       63.31      3.79 o 
  -4   8   5      167.15      163.51      4.79 o 
  -3   8   5      290.45      270.75      6.41 o 
  -2   8   5        5.19        6.03      1.41 o 
  -1   8   5     1127.63     1113.08     19.27 o 
   0   8   5        8.16       10.94      1.62 o 
   1   8   5     2223.77     2257.31     45.23 o 
  -9   0   6      328.54      317.13     13.92 o 
  -8   0   6      255.78      235.54     10.78 o 
  -7   0   6      591.01      577.33     20.29 o 
  -6   0   6       28.53       29.53      2.36 o 
  -5   0   6     6896.38     6625.01    104.36 o 
  -4   0   6    10892.39    10328.52    221.10 o 
  -3   0   6     3483.02     3515.17     56.10 o 
  -2   0   6     8515.20     8309.86    179.29 o 
  -1   0   6      315.20      346.98      7.89 o 
   0   0   6      437.48      430.86     10.33 o 
   1   0   6      664.85      647.13     12.08 o 
   2   0   6     4133.59     4043.26     66.84 o 
   3   0   6        0.96        4.75      1.02 o 
  -9   1   6      567.25      547.49     12.05 o 
  -8   1   6      289.27      285.17      7.60 o 
  -7   1   6      110.87      113.66      3.79 o 
  -6   1   6       34.73       38.64      2.03 o 
  -5   1   6      184.16      182.63      3.36 o 
  -4   1   6       48.76       56.95      1.38 o 
  -3   1   6      499.90      520.19      6.65 o 
  -2   1   6     2097.68     2130.18     26.40 o 
  -1   1   6      334.40      316.70      5.17 o 
   0   1   6       63.35       61.37      1.78 o 
   1   1   6       13.06       17.51      2.51 o 
   2   1   6     1198.32     1146.36     15.65 o 
   3   1   6      450.72      444.34      6.97 o 
   4   1   6      323.32      329.55     12.78 o 
   5   1   6      265.99      262.43     11.12 o 
  -8   2   6      206.32      199.29      5.86 o 
  -7   2   6     4262.67     3977.71     67.77 o 
  -6   2   6     1650.27     1631.32     29.05 o 
  -5   2   6       10.66       13.15      1.02 o 
  -4   2   6      176.12      176.69      2.84 o 
  -3   2   6     1301.34     1266.55     14.97 o 
  -2   2   6      625.00      608.20     10.40 o 
  -1   2   6     2128.85     2170.68     33.70 o 
   0   2   6    10205.72    10247.73    313.76 o 
   1   2   6       78.63       73.15      2.05 o 
   2   2   6     1720.03     1673.71     22.47 o 
   3   2   6       72.93       72.34      2.24 o 
   4   2   6      109.12      134.94      7.38 o 
   5   2   6       12.98       16.56      3.33 o 
  -8   3   6      120.62      127.70      4.48 o 
  -7   3   6       10.13       10.31      1.52 o 
  -6   3   6      638.83      654.31     12.99 o 
  -5   3   6        6.81        8.91      1.86 o 
  -4   3   6      743.49      742.50     11.26 o 
  -3   3   6      795.77      770.58     13.00 o 
  -2   3   6      192.41      205.00      4.42 o 
  -1   3   6      307.96      301.69     11.53 o 
   0   3   6      329.33      320.46      5.79 o 
   1   3   6      449.27      432.23      6.89 o 
   2   3   6      255.02      241.81      6.54 o 
   3   3   6     1153.72     1110.09     28.39 o 
   4   3   6      361.42      375.38      9.55 o 
   5   3   6       11.82       13.45      3.33 o 
  -8   4   6       19.02       19.54      2.08 o 
  -7   4   6      256.51      253.38      6.59 o 
  -6   4   6       34.92       40.53      3.11 o 
  -5   4   6     1381.07     1397.60     24.09 o 
  -4   4   6     1764.70     1781.76     25.27 o 
  -3   4   6     1136.98     1120.21     18.40 o 
  -2   4   6     1014.94     1040.80     17.55 o 
  -1   4   6        3.89        5.92      0.98 o 
   0   4   6      131.59      138.18      3.26 o 
   1   4   6      128.07      132.85      3.06 o 
   2   4   6      849.92      867.84     12.54 o 
   3   4   6       26.60       31.93      4.95 o 
   4   4   6      744.06      749.98     27.68 o 
  -7   5   6      185.74      194.29      7.31 o 
  -6   5   6      724.39      741.87     14.16 o 
  -5   5   6     1150.44     1196.43     21.31 o 
  -4   5   6      839.45      867.68     23.13 o 
  -3   5   6     1125.93     1144.22     19.07 o 
  -2   5   6      582.95      604.76     10.94 o 
  -1   5   6     2085.50     2069.78     41.45 o 
   0   5   6       43.74       41.72      2.11 o 
   1   5   6      876.62      884.50     15.45 o 
   2   5   6       95.88      100.62      4.68 o 
   3   5   6      763.62      789.88     18.03 o 
   4   5   6        2.06        8.93      6.72 o 
  -6   6   6      117.47      122.35      4.54 o 
  -5   6   6      109.02      110.63      4.54 o 
  -4   6   6      299.13      278.82      8.00 o 
  -3   6   6      198.23      204.99      4.97 o 
  -2   6   6      325.82      318.05      6.78 o 
  -1   6   6       51.81       55.72      2.46 o 
   0   6   6      880.81      875.10     15.45 o 
   1   6   6       17.60       16.11      1.63 o 
   2   6   6      302.24      307.07     11.10 o 
   3   6   6        4.90        5.56      1.95 o 
  -5   7   6      321.50      318.71      9.11 o 
  -4   7   6      570.66      584.72     14.23 o 
  -3   7   6      534.00      534.71     10.32 o 
  -2   7   6      223.24      220.39      5.45 o 
  -1   7   6     1437.17     1402.79     23.64 o 
   0   7   6      130.20      122.70      3.96 o 
   1   7   6     1073.55     1057.58     26.47 o 
   2   7   6       32.31       34.91      3.08 o 
  -3   8   6       37.79       37.15      2.35 o 
  -2   8   6       13.49       15.39      2.49 o 
  -1   8   6       11.41       12.98      2.22 o 
  -8   1   7       14.55       15.99      1.83 o 
  -7   1   7     1177.23     1188.02     19.11 o 
  -6   1   7        4.77        4.19      1.46 o 
  -5   1   7     2699.69     2738.04     35.10 o 
  -4   1   7       58.74       64.62      3.46 o 
  -3   1   7     3450.26     3421.26     38.77 o 
  -2   1   7     2494.39     2482.80     33.96 o 
  -1   1   7     2332.24     2348.27     45.14 o 
   0   1   7     1240.12     1219.12     19.69 o 
   1   1   7      169.76      169.99      3.48 o 
   2   1   7     1504.65     1439.88     23.12 o 
   3   1   7      479.20      473.31      8.71 o 
  -8   2   7       81.22       81.84      3.53 o 
  -7   2   7      263.56      256.68      6.59 o 
  -6   2   7      525.55      526.99      9.43 o 
  -5   2   7       32.74       36.23      2.66 o 
  -4   2   7      249.70      261.20      4.32 o 
  -3   2   7        7.74        8.16      0.86 o 
  -2   2   7      332.18      341.65      6.60 o 
  -1   2   7      101.08      104.53      2.96 o 
   0   2   7      810.54      765.02     13.05 o 
   1   2   7      269.37      265.15      4.80 o 
   2   2   7       10.10       12.07      1.23 o 
   3   2   7       84.38       81.38      4.26 o 
   4   2   7       22.07       22.54      3.45 o 
  -8   3   7      543.29      550.44     11.99 o 
  -7   3   7     2333.63     2323.21     40.99 o 
  -6   3   7       19.32       16.55      2.24 o 
  -5   3   7     2763.14     2753.79     45.27 o 
  -4   3   7      209.45      202.79      4.13 o 
  -3   3   7      165.56      177.39      4.12 o 
  -2   3   7        4.07        4.38      0.93 o 
  -1   3   7     2348.86     2244.07     35.28 o 
   0   3   7      196.65      194.35      4.17 o 
   1   3   7     1618.12     1599.34     21.83 o 
   2   3   7     2371.08     2349.07     37.13 o 
   3   3   7       48.70       49.03      2.89 o 
   4   3   7      138.07      144.25      8.42 o 
  -7   4   7       41.38       47.77      3.74 o 
  -6   4   7      250.45      257.33      6.31 o 
  -5   4   7       64.07       59.88      3.02 o 
  -4   4   7     1147.72     1141.62     16.92 o 
  -3   4   7       84.40       80.58      2.68 o 
  -2   4   7      945.96      927.10     15.72 o 
  -1   4   7     1632.37     1570.30     25.49 o 
   0   4   7       10.39       12.72      2.19 o 
   1   4   7      228.84      219.39      4.39 o 
   2   4   7      470.68      461.37      8.97 o 
   3   4   7      213.87      213.03      6.72 o 
  -7   5   7       89.95       96.28      5.17 o 
  -6   5   7        0.03        6.37      2.19 o 
  -5   5   7      234.56      233.50      6.05 o 
  -4   5   7      203.67      197.96      5.87 o 
  -3   5   7     2832.49     2781.71     43.59 o 
  -2   5   7      969.77      937.68     16.19 o 
  -1   5   7      732.56      706.96     12.77 o 
   0   5   7      327.17      323.29      6.97 o 
   1   5   7      103.46       94.56      3.22 o 
   2   5   7        3.45        5.37      1.32 o 
   3   5   7      466.27      464.64     12.01 o 
  -6   6   7     1143.45     1152.54     21.15 o 
  -5   6   7      327.20      324.88      9.12 o 
  -4   6   7     1215.02     1178.91     25.47 o 
  -3   6   7      568.41      557.60     10.63 o 
  -2   6   7      492.49      482.58      9.51 o 
  -1   6   7       53.56       53.08      3.48 o 
   0   6   7      975.29      971.01     17.17 o 
   1   6   7     1101.09     1127.24     19.63 o 
   2   6   7       25.85       32.88      8.11 o 
  -4   7   7      435.10      449.17     11.88 o 
  -3   7   7      193.70      197.65      5.24 o 
  -2   7   7        3.87        3.19      1.31 o 
  -1   7   7       42.06       44.57      2.54 o 
   0   7   7        7.30        8.14      1.87 o 
  -8   0   8     1456.72     1500.72     33.99 o 
  -7   0   8      800.96      843.29     20.33 o 
  -6   0   8       22.99       20.39      2.15 o 
  -5   0   8      683.57      754.48     14.78 o 
  -4   0   8      221.32      221.45      5.08 o 
  -3   0   8     1804.60     1807.18     35.81 o 
  -2   0   8      454.12      495.97     12.34 o 
  -1   0   8     6433.40     6449.58    162.54 o 
   0   0   8      986.74      972.21     26.79 o 
   1   0   8      483.73      481.18     14.61 o 
   2   0   8      630.27      609.20     17.95 o 
   3   0   8       15.92       20.81      2.53 o 
  -8   1   8        0.51        1.15      1.16 o 
  -7   1   8        0.42        1.49      0.99 o 
  -6   1   8      106.37      114.25      3.36 o 
  -5   1   8      426.80      442.08      6.15 o 
  -4   1   8      982.97     1001.25     12.36 o 
  -3   1   8       54.24       51.29      1.98 o 
  -2   1   8      406.02      423.61      7.92 o 
  -1   1   8       33.79       30.85      2.63 o 
   0   1   8        0.30        0.91      1.05 o 
   1   1   8      341.18      323.91      8.37 o 
   2   1   8      287.92      288.65      7.05 o 
   3   1   8      202.78      199.98      6.65 o 
  -8   2   8      343.26      352.69      7.51 o 
  -7   2   8      272.56      288.26      6.29 o 
  -6   2   8     1509.72     1545.86     28.08 o 
  -5   2   8     3112.24     3075.50     51.26 o 
  -4   2   8      568.70      585.59     14.92 o 
  -3   2   8     2354.84     2398.05     37.57 o 
  -2   2   8      476.34      484.26      8.97 o 
  -1   2   8      273.89      281.41      5.88 o 
   0   2   8       20.15       20.23      1.41 o 
   1   2   8     2298.42     2184.05     34.59 o 
   2   2   8       27.89       30.31      2.07 o 
   3   2   8     1853.66     1778.07     36.02 o 
  -7   3   8      520.36      532.59     14.69 o 
  -6   3   8     1637.04     1670.34     37.52 o 
  -5   3   8        0.65        1.56      1.06 o 
  -4   3   8       28.14       32.36      1.78 o 
  -3   3   8      168.18      172.05      4.24 o 
  -2   3   8      351.12      340.82      6.92 o 
  -1   3   8       40.08       39.29      1.97 o 
   0   3   8     1150.32     1097.68     16.88 o 
   1   3   8      507.87      480.16      9.27 o 
   2   3   8      201.26      193.46      4.83 o 
   3   3   8        1.22        2.19      1.63 o 
  -7   4   8      738.91      751.39     19.43 o 
  -6   4   8       23.40       24.29      1.99 o 
  -5   4   8      887.91      885.67     16.57 o 
  -4   4   8       95.06       83.67      2.87 o 
  -3   4   8      692.53      673.60     12.17 o 
  -2   4   8      534.27      525.65     10.31 o 
  -1   4   8     3096.44     3032.74     47.55 o 
   0   4   8       49.69       51.09      3.22 o 
   1   4   8      754.32      725.40     19.66 o 
   2   4   8      230.63      223.03      5.52 o 
  -6   5   8       27.31       30.06      2.36 o 
  -5   5   8      519.25      549.00     13.43 o 
  -4   5   8     1187.63     1203.18     20.28 o 
  -3   5   8       14.85       16.60      1.55 o 
  -2   5   8     1436.95     1399.26     23.33 o 
  -1   5   8      113.71      107.12      3.56 o 
   0   5   8      114.42      117.62      8.23 o 
   1   5   8       20.43       19.28      1.85 o 
   2   5   8      326.41      330.54     11.95 o 
  -5   6   8      270.84      267.42      8.24 o 
  -4   6   8      149.80      156.61      6.58 o 
  -3   6   8      362.63      377.01      8.02 o 
  -2   6   8      142.92      144.70      5.59 o 
  -1   6   8       79.87       78.97      4.11 o 
   0   6   8       18.80       22.32      1.99 o 
  -7   1   9       37.57       40.19      2.29 o 
  -6   1   9     1427.04     1493.82     32.50 o 
  -5   1   9      199.04      221.07      4.50 o 
  -4   1   9      772.70      805.26     12.41 o 
  -3   1   9     1041.05     1052.35     17.59 o 
  -2   1   9      987.99      966.52     16.29 o 
  -1   1   9      874.04      882.00     15.12 o 
   0   1   9      124.52      131.95      4.20 o 
   1   1   9     1383.33     1373.47     26.42 o 
   2   1   9        5.33        7.24      1.54 o 
  -7   2   9      147.58      165.46      6.77 o 
  -6   2   9      118.76      131.42      5.67 o 
  -5   2   9       69.16       74.10      2.97 o 
  -4   2   9      129.96      125.35      3.50 o 
  -3   2   9      219.22      212.21      4.95 o 
  -2   2   9      476.28      464.33      8.88 o 
  -1   2   9       66.41       67.51      2.67 o 
   0   2   9      337.79      330.54      7.00 o 
   1   2   9       23.99       25.01      2.29 o 
   2   2   9      117.67      117.07      4.16 o 
  -7   3   9      366.84      370.46     11.49 o 
  -6   3   9     1065.91     1095.07     44.73 o 
  -5   3   9      294.31      307.87      8.50 o 
  -4   3   9     1056.43     1040.55     17.70 o 
  -3   3   9     1238.59     1201.00     20.15 o 
  -2   3   9      575.83      550.56     10.35 o 
  -1   3   9      915.25      884.45     15.51 o 
   0   3   9        1.95        3.56      1.26 o 
   1   3   9      811.98      787.07     14.16 o 
   2   3   9      164.79      168.37      6.04 o 
  -6   4   9       76.15       73.51      3.38 o 
  -5   4   9      975.80      986.23     21.82 o 
  -4   4   9      553.21      551.73     10.51 o 
  -3   4   9       52.18       56.98      3.58 o 
  -2   4   9       43.37       42.24      2.26 o 
  -1   4   9       62.72       59.71      2.69 o 
   0   4   9      361.72      348.04      7.64 o 
   1   4   9       36.70       36.25      3.06 o 
  -5   5   9      362.77      361.23     10.13 o 
  -4   5   9       17.67       20.82      4.12 o 
  -3   5   9      377.50      379.94      8.09 o 
  -2   5   9      246.10      228.25      5.71 o 
  -1   5   9      138.31      138.13      4.31 o 
   0   5   9      409.93      403.41      8.68 o 
  -7   0  10      184.38      190.93      7.18 o 
  -6   0  10      607.70      672.64     17.05 o 
  -5   0  10      507.24      533.58     16.35 o 
  -4   0  10     2187.18     2252.63     59.31 o 
  -3   0  10      349.36      365.54     12.20 o 
  -2   0  10     1129.32     1148.72     31.91 o 
  -1   0  10      281.55      274.11     10.09 o 
   0   0  10     1044.57      991.34     28.23 o 
   1   0  10       27.08       29.10      3.22 o 
  -6   1  10      334.63      356.23     10.75 o 
  -5   1  10      148.81      153.01      3.71 o 
  -4   1  10       72.06       75.79      2.79 o 
  -3   1  10       75.86       83.95      3.71 o 
  -2   1  10       62.99       65.76      2.97 o 
  -1   1  10      781.12      763.70     15.90 o 
   0   1  10      359.42      345.85      8.50 o 
   1   1  10       12.05       12.53      1.79 o 
  -6   2  10     2168.01     2246.56     62.69 o 
  -5   2  10      113.11      120.59      7.03 o 
  -4   2  10      759.64      764.36     13.66 o 
  -3   2  10       23.29       24.86      1.82 o 
  -2   2  10     1377.46     1360.74     22.65 o 
  -1   2  10      304.45      297.56      8.47 o 
   0   2  10      555.26      555.91     12.35 o 
   1   2  10      840.56      831.52     22.19 o 
  -6   3  10      267.99      302.33     10.23 o 
  -5   3  10     1140.16     1149.37     24.87 o 
  -4   3  10       51.86       53.90      3.71 o 
  -3   3  10      737.08      726.77     19.79 o 
  -2   3  10      360.00      349.44     11.78 o 
  -1   3  10       78.84       81.89      4.45 o 
   0   3  10        0.90        1.86      1.30 o 
  -5   4  10       26.45       25.81      4.14 o 
  -4   4  10      898.60      878.90     15.72 o 
  -3   4  10      616.01      614.31     11.74 o 
  -2   4  10      229.09      221.43      5.72 o 
  -1   4  10      181.49      181.55      5.11 o 
  -5   1  11      278.65      303.91      9.04 o 
  -4   1  11      929.78      946.49     19.29 o 
  -3   1  11      375.88      372.26      9.12 o 
  -2   1  11     1196.71     1183.35     23.60 o 
  -1   1  11        2.39        2.84      1.50 o 
  -4   2  11       56.71       62.02      2.83 o 
  -3   2  11        8.56       10.28      1.61 o 
  -2   2  11       36.57       33.20      2.44 o 
                                                 
